# Supplementary material for: Diazido­(2,2′-bipyrid­yl)dimethanol­nickel(II)
Source: Acta Crystallogr Sect E Struct Rep Online. 2010 Oct 2;66(Pt 11):m1349. doi: 10.1107/S1600536810038377 (PMC3009301; doi:10.1107/S1600536810038377)
Supplement: Supplementary file 1 [file e-66-m1349-sup1.cif]

##############################################################################
###                                                                        ###
###        Electronic paper (Acta Crystallographica Section E)             ###
###                                                                        ###
##############################################################################
#                                                                            #
# This CIF contains the data in a paper accepted for publication in Acta     #
# Crystallographica Section E. It conforms to the requirements of Notes      #
# for Authors for Section E, and has been peer reviewed under the auspices   #
# of the IUCr Commission on Journals.                                        #
#                                                                            #
# Full details of the Crystallographic Information File format               #
# are given in the paper "The Crystallographic Information File (CIF):       #
# a New Standard Archive File for Crystallography" by S. R. Hall, F. H.      #
# Allen and I. D. Brown [Acta Cryst. (1991), A47, 655-685].                  #
#                                                                            #
# The current version of the core CIF dictionary is obtainable from          #
# ftp://ftp.iucr.org/pub/cif_core.dic. The current version number is 2.4.    #
#                                                                            #
# Software is freely available for graphical display of the structure(s) in  #
# this CIF.  For information consult the CIF home page http://www.iucr.org/  #
# cif/home.html                                                              #
#                                                                            #
# This file may be used for bona fide research purposes within the           #
# scientific community so long as proper attribution is given to the journal # 
# article from which it was obtained.                                        #
#                                                                            #
##############################################################################
                                             
data_I
_audit_creation_method     SHELXL-97
_chemical_name_systematic
;
Diazido(2,2'-bipyridyl)dimethanolnickel(II)
;
_chemical_name_common     ?
_chemical_formula_moiety     'C12 H16 N8 Ni O2'
_chemical_formula_sum     'C12 H16 N8 Ni O2'
_chemical_formula_iupac     '[Ni (N3)2 (C10 H8 N2) (C H4 O)2]'
_chemical_formula_weight     363.04
_chemical_melting_point     ?
_symmetry_cell_setting     monoclinic
_symmetry_space_group_name_H-M     'C 2/c'
_symmetry_space_group_name_Hall     '-C 2yc'
loop_
    _symmetry_equiv_pos_as_xyz
    'x, y, z'
    '-x, y, -z+1/2'
    'x+1/2, y+1/2, z'
    '-x+1/2, y+1/2, -z+1/2'
    '-x, -y, -z'
    'x, -y, z-1/2'
    '-x+1/2, -y+1/2, -z'
    'x+1/2, -y+1/2, z-1/2'
_cell_length_a     16.8173(15)
_cell_length_b     13.4470(12)
_cell_length_c     7.1848(6)
_cell_angle_alpha     90.00
_cell_angle_beta     111.2380(10)
_cell_angle_gamma     90.00
_cell_volume     1514.4(2)
_cell_formula_units_Z     4
_cell_measurement_reflns_used     1564
_cell_measurement_theta_min     2.781
_cell_measurement_theta_max     27.432
_cell_measurement_temperature     293(2)
_exptl_crystal_description     block
_exptl_crystal_colour     green
_exptl_crystal_size_max     0.32
_exptl_crystal_size_mid     0.24
_exptl_crystal_size_min     0.19
_exptl_crystal_density_diffrn     1.592
_exptl_crystal_density_method     'not measured'
_exptl_crystal_F_000     752
_exptl_absorpt_coefficient_mu     1.305
_exptl_absorpt_correction_type     multi-scan
_exptl_absorpt_process_details     '(SADABS; Sheldrick, 2008<i>a</i>)'
_exptl_absorpt_correction_T_min     0.6802
_exptl_absorpt_correction_T_max     0.7896
_exptl_special_details
;
;
_diffrn_ambient_temperature     293(2)
_diffrn_radiation_type     MoK\a
_diffrn_radiation_wavelength     0.71073
_diffrn_radiation_source     'fine-focus sealed tube'
_diffrn_radiation_monochromator     graphite
_diffrn_measurement_device_type     'Bruker APEXII CCD'
_diffrn_measurement_method     '\f and \w scans'
_diffrn_detector_area_resol_mean     ?
_diffrn_reflns_number     3647
_diffrn_reflns_av_R_equivalents     0.0123
_diffrn_reflns_av_sigmaI/netI     0.0137
_diffrn_reflns_theta_min     2.00
_diffrn_reflns_theta_max     25.00
_diffrn_reflns_theta_full     25.00
_diffrn_measured_fraction_theta_max     0.999
_diffrn_measured_fraction_theta_full     0.999
_diffrn_reflns_limit_h_min     -15
_diffrn_reflns_limit_h_max     20
_diffrn_reflns_limit_k_min     -15
_diffrn_reflns_limit_k_max     11
_diffrn_reflns_limit_l_min     -8
_diffrn_reflns_limit_l_max     8
_diffrn_standards_number     ?
_diffrn_standards_interval_count     ?
_diffrn_standards_interval_time     ?
_diffrn_standards_decay_%     ?
_refine_special_details
;
Refinement of <i>F</i>^2^ against ALL reflections. The weighted <i>R</i>-factor
<i>wR</i> and goodness of fit <i>S</i> are based on <i>F</i>^2^, conventional
<i>R</i>-factors <i>R</i> are based on <i>F</i>, with <i>F</i> set to zero for
negative <i>F</i>^2^. The threshold expression of <i>F</i>^2^ >
\s(<i>F</i>^2^) is used only for calculating <i>R</i>-factors(gt) <i>etc</i>.
and is not relevant to the choice of reflections for refinement.
<i>R</i>-factors based on <i>F</i>^2^ are statistically about twice as large
as those based on <i>F</i>, and <i>R</i>- factors based on ALL data will be
even larger.
;
_reflns_number_total     1333
_reflns_number_gt     1247
_reflns_threshold_expression     'I>2\s(I)'
_refine_ls_structure_factor_coef     Fsqd
_refine_ls_matrix_type     full
_refine_ls_R_factor_all     0.0601
_refine_ls_R_factor_gt     0.0583
_refine_ls_wR_factor_gt     0.2081
_refine_ls_wR_factor_ref     0.2104
_refine_ls_goodness_of_fit_ref     1.023
_refine_ls_restrained_S_all     1.023
_refine_ls_number_reflns     1333
_refine_ls_number_parameters     106
_refine_ls_number_restraints     0
_refine_ls_hydrogen_treatment     constr
_refine_ls_weighting_scheme     calc
_refine_ls_weighting_details
         'calc w=1/[\s^2^(Fo^2^)+(0.1511P)^2^+7.4217P] where P=(Fo^2^+2Fc^2^)/3'
_atom_sites_solution_hydrogens     geom
_atom_sites_solution_primary     direct
_atom_sites_solution_secondary     difmap
_refine_ls_shift/su_max     0.011
_refine_ls_shift/su_mean     0.001
_refine_diff_density_max     1.084
_refine_diff_density_min     -0.684
_refine_ls_extinction_method     none
_refine_ls_extinction_coef     ?
loop_
    _atom_type_symbol
    _atom_type_description
    _atom_type_scat_dispersion_real
    _atom_type_scat_dispersion_imag
    _atom_type_scat_source
    'C' 'C' 0.0033 0.0016
                         'International Tables Vol C Tables 4.2.6.8 and 6.1.1.4'
    'H' 'H' 0.0000 0.0000
                         'International Tables Vol C Tables 4.2.6.8 and 6.1.1.4'
    'N' 'N' 0.0061 0.0033
                         'International Tables Vol C Tables 4.2.6.8 and 6.1.1.4'
    'Ni' 'Ni' 0.3393 1.1124
                         'International Tables Vol C Tables 4.2.6.8 and 6.1.1.4'
    'O' 'O' 0.0106 0.0060
                         'International Tables Vol C Tables 4.2.6.8 and 6.1.1.4'
_computing_data_collection     'APEX2 (Bruker, 2004)'
_computing_cell_refinement     'SAINT-Plus (Bruker, 2001)'
_computing_data_reduction     'SAINT-Plus (Bruker, 2001)'
_computing_structure_solution     'SHELXS97 (Sheldrick, 2008<i>b</i>)'
_computing_structure_refinement     'SHELXL97 (Sheldrick, 2008<i>b</i>)'
_computing_molecular_graphics     'SHELXTL (Sheldrick, 2008<i>b</i>)'
_computing_publication_material     'SHELXTL (Sheldrick, 2008<i>b</i>)'
loop_
    _atom_site_type_symbol
    _atom_site_label
    _atom_site_fract_x
    _atom_site_fract_y
    _atom_site_fract_z
    _atom_site_U_iso_or_equiv
    _atom_site_adp_type
    _atom_site_calc_flag
    _atom_site_refinement_flags
    _atom_site_occupancy
    _atom_site_disorder_assembly
    _atom_site_disorder_group
    Ni Ni1 1.0000 0.74532(6) 0.2500 0.0357(4) Uani d S 1 . .
    O O1 0.9127(2) 0.6557(3) 0.1994(5) 0.0403(8) Uani d . 1 . .
    H H1A 0.8679 0.6589 0.0766 0.048 Uiso calc R 1 . .
    N N1 0.9185(2) 0.8653(3) 0.2091(5) 0.0267(8) Uani d . 1 . .
    N N2 0.9797(3) 0.7545(3) -0.0390(6) 0.0331(10) Uani d . 1 . .
    N N3 0.9118(3) 0.7278(3) -0.1552(6) 0.0393(10) Uani d . 1 . .
    N N4 0.8473(3) 0.7061(5) -0.2714(8) 0.0713(16) Uani d . 1 . .
    C C1 0.8326(2) 0.8578(3) 0.1560(6) 0.0347(10) Uani d . 1 . .
    H H1 0.8083 0.7953 0.1514 0.042 Uiso calc R 1 . .
    C C2 0.7806(3) 0.9397(4) 0.1091(7) 0.0397(11) Uani d . 1 . .
    H H2 0.7220 0.9327 0.0750 0.048 Uiso calc R 1 . .
    C C3 0.8157(3) 1.0328(4) 0.1126(6) 0.0374(10) Uani d . 1 . .
    H H3 0.7811 1.0889 0.0782 0.045 Uiso calc R 1 . .
    C C4 0.9035(3) 1.0414(3) 0.1684(6) 0.0323(9) Uani d . 1 . .
    H H4 0.9287 1.1033 0.1723 0.039 Uiso calc R 1 . .
    C C5 0.9526(2) 0.9565(3) 0.2179(5) 0.0244(8) Uani d . 1 . .
    C C6 0.9097(4) 0.5858(5) 0.3297(8) 0.0599(16) Uani d . 1 . .
    H H6A 0.9663 0.5619 0.4021 0.090 Uiso calc R 1 . .
    H H6B 0.8745 0.5317 0.2589 0.090 Uiso calc R 1 . .
    H H6C 0.8863 0.6138 0.4215 0.090 Uiso calc R 1 . .
loop_
    _atom_site_aniso_label
    _atom_site_aniso_U_11
    _atom_site_aniso_U_22
    _atom_site_aniso_U_33
    _atom_site_aniso_U_12
    _atom_site_aniso_U_13
    _atom_site_aniso_U_23
    Ni1 0.0333(6) 0.0382(6) 0.0347(6) 0.000 0.0114(4) 0.000
    O1 0.0367(17) 0.0404(19) 0.0380(17) -0.0107(14) 0.0068(13) 0.0056(14)
    N1 0.0201(16) 0.0322(18) 0.0275(17) -0.0002(13) 0.0083(13) 0.0000(13)
    N2 0.032(2) 0.043(2) 0.024(2) -0.0043(14) 0.0095(18) 0.0006(13)
    N3 0.048(3) 0.041(2) 0.031(2) -0.0041(19) 0.016(2) 0.0055(17)
    N4 0.057(3) 0.100(4) 0.042(3) -0.034(3) 0.000(2) 0.003(3)
    C1 0.0205(19) 0.043(3) 0.038(2) -0.0039(17) 0.0078(16) 0.0002(18)
    C2 0.024(2) 0.054(3) 0.041(2) 0.0030(19) 0.0108(18) -0.002(2)
    C3 0.029(2) 0.043(3) 0.037(2) 0.0113(18) 0.0087(18) 0.0006(18)
    C4 0.031(2) 0.033(2) 0.032(2) 0.0023(17) 0.0103(17) -0.0023(17)
    C5 0.021(2) 0.033(2) 0.0198(17) 0.0004(15) 0.0069(14) -0.0010(15)
    C6 0.052(3) 0.069(4) 0.049(3) -0.024(3) 0.008(2) 0.008(3)
_geom_special_details
;
All e.s.d.'s (except the e.s.d. in the dihedral angle between two l.s. planes)
are estimated using the full covariance matrix. The cell e.s.d.'s are taken
into account individually in the estimation of e.s.d.'s in distances, angles
and torsion angles; correlations between e.s.d.'s in cell parameters are only
used when they are defined by crystal symmetry. An approximate (isotropic)
treatment of cell e.s.d.'s is used for estimating e.s.d.'s involving l.s.
planes.
;
loop_
    _geom_bond_atom_site_label_1
    _geom_bond_atom_site_label_2
    _geom_bond_site_symmetry_2
    _geom_bond_distance
    _geom_bond_publ_flag
    Ni1 O1 . 1.831(3) ?
    Ni1 O1 2_755 1.831(3) ?
    Ni1 N2 . 1.982(4) ?
    Ni1 N2 2_755 1.982(4) ?
    Ni1 N1 2_755 2.068(4) ?
    Ni1 N1 . 2.068(4) ?
    O1 C6 . 1.340(6) ?
    O1 H1A . 0.9300 ?
    N1 C5 . 1.346(5) ?
    N1 C1 . 1.358(5) ?
    N2 N3 . 1.199(6) ?
    N3 N4 . 1.142(6) ?
    C1 C2 . 1.370(7) ?
    C1 H1 . 0.9300 ?
    C2 C3 . 1.380(7) ?
    C2 H2 . 0.9300 ?
    C3 C4 . 1.387(6) ?
    C3 H3 . 0.9300 ?
    C4 C5 . 1.379(6) ?
    C4 H4 . 0.9300 ?
    C5 C5 2_755 1.490(7) ?
    C6 H6A . 0.9600 ?
    C6 H6B . 0.9600 ?
    C6 H6C . 0.9600 ?
loop_
    _geom_angle_atom_site_label_1
    _geom_angle_atom_site_label_2
    _geom_angle_atom_site_label_3
    _geom_angle_site_symmetry_1
    _geom_angle_site_symmetry_3
    _geom_angle
    _geom_angle_publ_flag
    O1 Ni1 O1 . 2_755 97.7(2) ?
    O1 Ni1 N2 . . 90.64(15) ?
    O1 Ni1 N2 2_755 . 94.04(16) ?
    O1 Ni1 N2 . 2_755 94.04(16) ?
    O1 Ni1 N2 2_755 2_755 90.64(15) ?
    N2 Ni1 N2 . 2_755 172.9(2) ?
    O1 Ni1 N1 . 2_755 169.78(14) ?
    O1 Ni1 N1 2_755 2_755 92.41(16) ?
    N2 Ni1 N1 . 2_755 87.38(14) ?
    N2 Ni1 N1 2_755 2_755 87.08(15) ?
    O1 Ni1 N1 . . 92.41(16) ?
    O1 Ni1 N1 2_755 . 169.78(14) ?
    N2 Ni1 N1 . . 87.08(15) ?
    N2 Ni1 N1 2_755 . 87.38(14) ?
    N1 Ni1 N1 2_755 . 77.48(19) ?
    C6 O1 Ni1 . . 123.5(3) ?
    C6 O1 H1A . . 118.2 ?
    Ni1 O1 H1A . . 118.2 ?
    C5 N1 C1 . . 118.2(3) ?
    C5 N1 Ni1 . . 117.0(2) ?
    C1 N1 Ni1 . . 124.4(3) ?
    N3 N2 Ni1 . . 118.1(3) ?
    N4 N3 N2 . . 176.8(5) ?
    N1 C1 C2 . . 121.9(4) ?
    N1 C1 H1 . . 119.1 ?
    C2 C1 H1 . . 119.1 ?
    C1 C2 C3 . . 119.6(4) ?
    C1 C2 H2 . . 120.2 ?
    C3 C2 H2 . . 120.2 ?
    C2 C3 C4 . . 119.0(4) ?
    C2 C3 H3 . . 120.5 ?
    C4 C3 H3 . . 120.5 ?
    C5 C4 C3 . . 118.8(4) ?
    C5 C4 H4 . . 120.6 ?
    C3 C4 H4 . . 120.6 ?
    N1 C5 C4 . . 122.5(3) ?
    N1 C5 C5 . 2_755 113.9(2) ?
    C4 C5 C5 . 2_755 123.6(2) ?
    O1 C6 H6A . . 109.5 ?
    O1 C6 H6B . . 109.5 ?
    H6A C6 H6B . . 109.5 ?
    O1 C6 H6C . . 109.5 ?
    H6A C6 H6C . . 109.5 ?
    H6B C6 H6C . . 109.5 ?
loop_
    _geom_hbond_atom_site_label_D
    _geom_hbond_atom_site_label_H
    _geom_hbond_atom_site_label_A
    _geom_hbond_distance_DH
    _geom_hbond_distance_HA
    _geom_hbond_distance_DA
    _geom_hbond_angle_DHA
    _geom_hbond_publ_flag
    O1 H1a N3 0.93 2.25 2.721(4) 111 yes
    O1 H1a N4 0.93 2.48 3.227(5) 137 yes
data_global
_journal_date_recd_electronic     2010-09-18
_journal_date_accepted     2010-09-25
_journal_name_full     'Acta Crystallographica, Section E'
_journal_year     2010
_journal_volume     66
_journal_issue     11
_journal_page_first     m1349
_journal_page_last     m1349
_journal_paper_category     QM
_journal_coeditor_code     LH5134
_publ_contact_author_name     'Hong-Gang Li'
_publ_contact_author_address
;
Department of Chemistry
Dezhou University
Dezhou 253023
People's Republic of China
;
_publ_contact_author_email     weifanglhg@126.com
_publ_contact_author_Phone     ?
_publ_section_title
;
Diazido(2,2'-bipyridyl)dimethanolnickel(II)
;
loop_
    _publ_author_name
    _publ_author_address
    'Hong-Gang Li'
;
Clinical College, Weifang Medical University, Weifang,
Shandong 261042, People's Republic of China
;
    'Shao-Ying Li'
;
Clinical College, Weifang Medical University, Weifang,
Shandong 261042, People's Republic of China
;
    'Li-Jun Shao'
;
Department of Preventative Medicine
Weifang Medical University
Weifang
Shandong 261042
People's Republic of China
;
