# Supplementary material for: Diazido­(2,2′-bipyrid­yl)dimethanol­nickel(II)
Source: Acta Crystallogr Sect E Struct Rep Online. 2010 Oct 2;66(Pt 11):m1349. doi: 10.1107/S1600536810038377 (PMC3009301; doi:10.1107/S1600536810038377)
Supplement: Supplementary file 2 [file e-66-m1349-Isup2.hkl]

# 
# h,k,l, Fc-squared, Fo-squared, sigma(Fo-squared) and status flag 
# 
data_I
_shelx_title ' I         C2/c' 
_shelx_refln_list_code          4 
_shelx_F_calc_maximum      245.76 
_exptl_crystal_F_000       752.00 
_reflns_d_resolution_high  0.8407 
 
loop_ 
 _symmetry_equiv_pos_as_xyz 
 'x, y, z' 
 '-x, y, -z+1/2' 
 'x+1/2, y+1/2, z' 
 '-x+1/2, y+1/2, -z+1/2' 
 '-x, -y, -z' 
 'x, -y, z-1/2' 
 '-x+1/2, -y+1/2, -z' 
 'x+1/2, -y+1/2, z-1/2' 
 
_cell_length_a    16.8173 
_cell_length_b    13.4470 
_cell_length_c     7.1848 
_cell_angle_alpha  90.000 
_cell_angle_beta  111.238 
_cell_angle_gamma  90.000 
 
_shelx_F_squared_multiplier     1.000 
 
loop_ 
 _refln_index_h 
 _refln_index_k 
 _refln_index_l 
 _refln_F_squared_calc 
 _refln_F_squared_meas 
 _refln_F_squared_sigma 
 _refln_observed_status 
   2   0   0    35850.53    40126.32    693.77 o 
   4   0   0      132.65      629.28      7.95 o 
   6   0   0       51.14      167.80      9.03 o 
   8   0   0      120.20       28.95      6.10 o 
  10   0   0     9928.49    11257.20    118.98 o 
  12   0   0     9839.38     9996.17    152.12 o 
  14   0   0     1082.32      697.18     15.41 o 
  16   0   0      155.79      123.38      8.79 o 
  18   0   0      137.21      177.50     10.95 o 
   1   1   0     3342.99     3858.31     45.82 o 
   3   1   0     1970.86     2630.37     29.42 o 
   5   1   0     4459.75     6780.95     50.94 o 
   7   1   0     2005.15     2022.34     16.60 o 
   9   1   0      424.42      495.93      5.66 o 
  11   1   0       17.30       47.05      2.53 o 
  13   1   0      107.55      111.58      8.44 o 
  15   1   0      129.33       95.74      5.47 o 
  17   1   0       75.16       54.24      5.89 o 
   0   2   0    11903.91    10288.82    162.44 o 
   2   2   0    26576.39    29650.47    259.01 o 
   4   2   0     4153.92     4847.43     31.98 o 
   6   2   0    12435.88    14852.50    136.07 o 
   8   2   0     9132.95     9614.89     81.69 o 
  10   2   0     2633.07     2320.69     23.17 o 
  12   2   0     5434.58     5353.76    101.27 o 
  14   2   0     1962.92     1856.91     26.23 o 
  16   2   0      286.05      337.89      9.66 o 
  18   2   0       46.06       78.57      5.84 o 
   1   3   0     8810.98     9228.95    109.76 o 
   3   3   0      579.79      606.29     11.70 o 
   5   3   0      832.28      616.60      5.39 o 
   7   3   0      406.07      557.47      5.24 o 
   9   3   0      462.19      489.49     16.16 o 
  11   3   0       63.12       62.67      2.54 o 
  13   3   0       28.54       30.01      2.47 o 
  15   3   0        5.14        2.80      2.76 o 
  17   3   0       30.29       30.40      4.09 o 
   0   4   0    10966.91    13078.41    138.51 o 
   2   4   0    11090.69    12093.60    105.30 o 
   4   4   0    17789.62    19079.70    174.38 o 
   6   4   0    15298.61    16375.33    106.83 o 
   8   4   0     5826.88     5908.83     43.72 o 
  10   4   0     2351.75     2291.96     22.33 o 
  12   4   0      186.51      189.50      4.15 o 
  14   4   0      305.92      327.50      9.14 o 
  16   4   0      791.24      818.00     16.05 o 
  18   4   0      336.54      355.49     10.76 o 
   1   5   0     1098.50     1212.81     12.72 o 
   3   5   0      205.10      227.67      4.06 o 
   5   5   0       47.96       85.38      2.89 o 
   7   5   0      120.72       94.33      2.15 o 
   9   5   0        2.99       10.97      1.40 o 
  11   5   0        6.13        9.60      1.58 o 
  13   5   0      804.52      802.78     11.30 o 
  15   5   0        8.06        6.09      2.88 o 
  17   5   0        7.20        7.88      4.81 o 
   0   6   0     9343.69    10470.64    110.59 o 
   2   6   0     8582.60     8174.42     71.65 o 
   4   6   0    12623.13    12799.79    111.86 o 
   6   6   0     3403.02     3242.66     25.89 o 
   8   6   0     4390.85     4529.71     40.73 o 
  10   6   0     2410.83     2314.10     20.34 o 
  12   6   0      546.58      581.33      8.03 o 
  14   6   0      817.06      891.20     12.56 o 
  16   6   0      178.47      189.01     11.37 o 
   1   7   0     1543.21     2047.63     19.74 o 
   3   7   0      218.55      473.15      7.13 o 
   5   7   0       34.40      136.91      3.73 o 
   7   7   0      365.62      384.47      8.75 o 
   9   7   0      252.57      261.42      6.98 o 
  11   7   0      948.89      937.05     12.70 o 
  13   7   0      433.64      410.89      7.02 o 
  15   7   0        1.88        5.79      4.53 o 
   0   8   0     4287.22     4090.62     46.68 o 
   2   8   0     7428.55     7172.07     64.28 o 
   4   8   0     2516.30     2285.26     23.53 o 
   6   8   0     2827.70     2859.75     28.60 o 
   8   8   0     1379.49     1274.31     19.70 o 
  10   8   0     1884.16     1861.29     26.73 o 
  12   8   0     2447.79     2411.81     25.79 o 
  14   8   0      370.10      410.42      8.59 o 
  16   8   0      398.75      393.58     17.02 o 
   1   9   0      802.04      795.03      9.18 o 
   3   9   0        8.54        9.20      3.96 o 
   5   9   0      278.63      336.37      6.60 o 
   7   9   0       10.94       13.00      2.82 o 
   9   9   0       41.50       36.10      7.18 o 
  11   9   0        3.65        4.49      2.80 o 
  13   9   0       27.52       52.75      4.88 o 
  15   9   0       29.29       20.85      5.93 o 
   0  10   0    12168.83    12501.40    133.74 o 
   2  10   0     4164.52     4018.07     33.46 o 
   4  10   0     1628.89     1395.42     23.28 o 
   6  10   0      470.72      470.65     10.81 o 
   8  10   0      222.62      321.76      9.16 o 
  10  10   0     1287.95     1331.69     22.04 o 
  12  10   0     1124.30     1101.36     20.10 o 
  14  10   0      148.32      120.14      7.15 o 
   1  11   0      314.84      368.62      6.32 o 
   3  11   0      369.62      350.43      6.17 o 
   5  11   0      108.59      103.62      4.16 o 
   7  11   0      331.94      290.15      8.82 o 
   9  11   0      211.33      185.91      7.74 o 
  11  11   0        3.44       10.26      4.25 o 
  13  11   0       61.10       67.57      5.87 o 
   0  12   0      173.16      160.78      6.17 o 
   2  12   0     1215.63     1147.66     13.75 o 
   4  12   0     1422.06     1364.30     17.41 o 
   6  12   0      742.10      687.88     14.37 o 
   8  12   0     1501.23     1372.55     23.07 o 
  10  12   0      687.65      653.03     15.09 o 
  12  12   0      248.23      257.22      9.91 o 
   1  13   0     1315.64     1257.29     14.33 o 
   3  13   0       69.24       63.41      3.89 o 
   5  13   0      130.32      106.51      5.99 o 
   7  13   0      183.66      127.01      6.71 o 
   9  13   0       50.57       55.96      5.32 o 
   0  14   0      445.44      439.70     21.03 o 
   2  14   0      779.43      768.18     12.64 o 
   4  14   0      736.74      723.75     15.30 o 
   6  14   0      643.78      662.77     15.03 o 
   8  14   0      440.57      431.47     16.60 o 
   1  15   0      131.50      114.38      5.26 o 
   3  15   0       15.97       19.00      3.10 o 
   5  15   0        8.47        6.14      5.13 o 
 -19   1   1      440.72      505.03     14.05 o 
 -17   1   1      715.30      738.49      9.69 o 
 -15   1   1     2225.20     2189.58     20.17 o 
 -13   1   1     4695.92     4765.32     36.21 o 
 -11   1   1     6521.76     6791.09     44.33 o 
  -9   1   1     4555.81     4020.79     24.71 o 
  -7   1   1     1564.85     1287.44     13.75 o 
  -5   1   1     8859.40     9513.52     63.29 o 
  -3   1   1    21969.77    23378.40    235.70 o 
  -1   1   1    33680.18    34764.58    372.35 o 
   1   1   1     8159.01     8450.68     73.38 o 
   3   1   1     4033.94     4029.06     30.91 o 
   5   1   1      600.46      239.27      4.01 o 
   7   1   1      106.79       10.07      1.69 o 
   9   1   1     2815.61     2538.06     20.38 o 
  11   1   1     2776.18     2632.48     26.70 o 
  13   1   1      709.12      653.35     14.02 o 
  15   1   1       63.28       71.00      5.17 o 
  17   1   1      292.58      364.25     13.71 o 
 -18   2   1       44.34       45.68      4.68 o 
 -16   2   1       49.81       50.16      2.77 o 
 -14   2   1      216.01      213.17      4.55 o 
 -12   2   1      192.33      245.93      4.46 o 
 -10   2   1     1448.02     1642.40     15.85 o 
  -8   2   1      127.85      146.08      2.73 o 
  -6   2   1     2950.51     3301.37     24.92 o 
  -4   2   1       17.81       31.28      2.13 o 
  -2   2   1      622.05      284.53      4.64 o 
   0   2   1      542.25      996.44     17.92 o 
   2   2   1     2595.95     4163.00     31.79 o 
   4   2   1      563.20      521.75      4.71 o 
   6   2   1      632.43      964.36      9.61 o 
   8   2   1      548.43      518.03      5.91 o 
  10   2   1     1459.03     1496.40     16.25 o 
  12   2   1        6.53        5.06      2.34 o 
  14   2   1        1.66        3.72      2.61 o 
  16   2   1        0.46        2.93      3.00 o 
 -19   3   1      142.20      147.72     10.46 o 
 -17   3   1     2234.88     2259.80     23.68 o 
 -15   3   1     1917.04     1936.83     17.89 o 
 -13   3   1     2033.02     2006.74     17.70 o 
 -11   3   1     4274.83     3944.26     31.04 o 
  -9   3   1     4776.96     4342.38     33.21 o 
  -7   3   1    11892.13    12354.17    100.65 o 
  -5   3   1    18073.99    19709.10    171.06 o 
  -3   3   1    28312.62    34039.16    247.92 o 
  -1   3   1      167.98      546.31     11.93 o 
   1   3   1     1151.70     3006.31     45.86 o 
   3   3   1     1144.29      410.52      5.51 o 
   5   3   1     8009.04     8286.53     54.11 o 
   7   3   1     6734.28     7453.93     53.76 o 
   9   3   1     4032.67     3973.56     27.83 o 
  11   3   1      644.41      567.68      8.97 o 
  13   3   1      121.02      131.49      5.79 o 
  15   3   1      889.28      946.88     17.67 o 
  17   3   1      297.58      321.37     21.06 o 
 -18   4   1       37.53       52.38      7.32 o 
 -16   4   1       83.74       75.44      3.95 o 
 -14   4   1      113.62      130.99      4.39 o 
 -12   4   1     1546.26     1664.58     15.47 o 
 -10   4   1       38.25       21.98      1.83 o 
  -8   4   1      253.56      470.10      5.74 o 
  -6   4   1       20.54       17.22      2.20 o 
  -4   4   1    12131.72    17327.03    125.39 o 
  -2   4   1      616.32      871.22      8.01 o 
   0   4   1     2205.57     3452.22     31.14 o 
   2   4   1      358.21      265.60      7.76 o 
   4   4   1     1814.02     2381.93     22.77 o 
   6   4   1      165.21      149.50      2.64 o 
   8   4   1      717.89     1010.66      8.94 o 
  10   4   1      205.34      209.79      4.17 o 
  12   4   1      136.94      173.41      6.48 o 
  14   4   1       11.99       13.17      3.24 o 
  16   4   1        3.41       12.02      3.43 o 
 -17   5   1     1143.36     1222.11     18.40 o 
 -15   5   1     3043.98     3098.56     37.45 o 
 -13   5   1        7.00       11.88      3.11 o 
 -11   5   1       13.41       31.83      1.92 o 
  -9   5   1     7187.06     7467.46     55.46 o 
  -7   5   1     8240.41     8905.13     76.82 o 
  -5   5   1    28735.49    31353.92    228.43 o 
  -3   5   1    11121.88    10686.12     92.35 o 
  -1   5   1      329.33      792.02      9.00 o 
   1   5   1      238.32      134.92     12.16 o 
   3   5   1    17569.35    20586.35    184.55 o 
   5   5   1     6607.00     6702.92     59.61 o 
   7   5   1     4611.12     3980.63     27.92 o 
   9   5   1      348.70      251.05      8.62 o 
  11   5   1     1700.86     1759.14     30.71 o 
  13   5   1      368.53      413.55     10.08 o 
  15   5   1      666.96      759.66     15.88 o 
 -16   6   1       23.80       39.37      8.89 o 
 -14   6   1        3.10        4.13      2.71 o 
 -12   6   1     2072.80     1961.94     21.12 o 
 -10   6   1       35.93       35.79      2.04 o 
  -8   6   1       10.14       11.18      6.37 o 
  -6   6   1        0.87       18.85      1.48 o 
  -4   6   1        9.60      185.79      3.95 o 
  -2   6   1     1174.40     1140.59     10.71 o 
   0   6   1        5.15        5.59      0.98 o 
   2   6   1      500.90      581.73      7.83 o 
   4   6   1        1.05       36.82      2.70 o 
   6   6   1      597.29      591.81      8.39 o 
   8   6   1       92.07       88.07      4.47 o 
  10   6   1     2416.22     2502.87     21.97 o 
  12   6   1      134.00      146.28      5.15 o 
  14   6   1       70.74       55.15      4.85 o 
  16   6   1      101.85       90.50      6.39 o 
 -17   7   1      743.12      751.37     15.20 o 
 -15   7   1      692.53      766.25     14.67 o 
 -13   7   1     2498.71     2523.23     42.57 o 
 -11   7   1     3993.48     4087.96     57.93 o 
  -9   7   1     2498.88     2400.33     24.32 o 
  -7   7   1     6142.54     5852.95     44.69 o 
  -5   7   1     2712.06     2037.86     20.95 o 
  -3   7   1     2228.49     1964.54     19.10 o 
  -1   7   1     3464.85     3518.91     28.52 o 
   1   7   1     1651.41     1081.37     12.50 o 
   3   7   1      373.11       96.73      3.16 o 
   5   7   1     2049.78     1985.20     20.87 o 
   7   7   1     1573.43     1639.90     18.21 o 
   9   7   1     1806.54     1772.79     29.99 o 
  11   7   1     1502.59     1434.01     22.49 o 
  13   7   1      103.20      108.73      4.84 o 
  15   7   1      341.72      434.82     12.31 o 
 -16   8   1       53.54       69.15      5.96 o 
 -14   8   1       39.01       58.86      3.89 o 
 -12   8   1      470.84      464.88      8.79 o 
 -10   8   1      189.25      187.36      6.29 o 
  -8   8   1      155.12      166.58      4.88 o 
  -6   8   1      688.44      659.97      9.36 o 
  -4   8   1     1727.79     1855.14     19.84 o 
  -2   8   1       47.89       84.88      2.59 o 
   0   8   1      177.38      185.23      7.95 o 
   2   8   1      831.45      834.64     10.94 o 
   4   8   1     1282.62     1330.51     19.21 o 
   6   8   1      418.24      466.25      7.84 o 
   8   8   1        9.06       22.32      3.42 o 
  10   8   1      199.44      207.90      9.45 o 
  12   8   1       15.36        7.72      3.01 o 
  14   8   1       30.55       37.47      4.41 o 
 -15   9   1     1072.29      992.59     38.78 o 
 -13   9   1     2222.39     2092.72     23.78 o 
 -11   9   1      388.61      451.57     15.21 o 
  -9   9   1      409.59      459.99     10.78 o 
  -7   9   1     1737.38     1606.39     23.34 o 
  -5   9   1     2097.92     1976.62     24.18 o 
  -3   9   1     4435.68     4478.51     46.06 o 
  -1   9   1     4861.81     4724.90     44.19 o 
   1   9   1     3612.53     3554.44     34.55 o 
   3   9   1      428.16      427.91      7.50 o 
   5   9   1      491.40      478.39      8.25 o 
   7   9   1      855.10      828.36     17.23 o 
   9   9   1       15.22       32.19      8.13 o 
  11   9   1      401.76      413.83     11.17 o 
  13   9   1      591.27      609.57     14.48 o 
 -14  10   1        6.68       13.25      4.67 o 
 -12  10   1       77.51       67.33      5.13 o 
 -10  10   1        9.18       15.01      3.87 o 
  -8  10   1       80.44       90.61      5.23 o 
  -6  10   1     1091.57      955.42     12.94 o 
  -4  10   1      699.44      707.71      8.81 o 
  -2  10   1        1.92        7.48      1.74 o 
   0  10   1      238.71      271.49      7.01 o 
   2  10   1      221.37      248.11      5.85 o 
   4  10   1      840.28      862.64     12.18 o 
   6  10   1      706.37      675.84     13.45 o 
   8  10   1      929.07      870.13     16.54 o 
  10  10   1      101.66       89.50      5.85 o 
  12  10   1      148.89      123.81      6.94 o 
 -13  11   1     1112.18     1049.26     19.97 o 
 -11  11   1     1502.90     1308.51     22.39 o 
  -9  11   1      661.54      626.15     24.90 o 
  -7  11   1      650.95      610.22     13.09 o 
  -5  11   1      817.45      834.88     12.20 o 
  -3  11   1      424.14      372.85      7.52 o 
  -1  11   1     4507.78     4196.94     35.26 o 
   1  11   1     1200.47     1190.31     13.19 o 
   3  11   1      224.30      238.51      5.97 o 
   5  11   1      395.84      416.06      9.54 o 
   7  11   1      150.22      169.06      7.05 o 
   9  11   1      465.19      440.90     12.38 o 
  11  11   1      361.51      376.68     11.44 o 
 -12  12   1        0.68        4.20      3.65 o 
 -10  12   1        0.55       -0.16      3.42 o 
  -8  12   1      112.40       83.65      5.92 o 
  -6  12   1        0.68        1.85      2.51 o 
  -4  12   1      687.69      680.03     11.14 o 
  -2  12   1      206.56      183.19      6.21 o 
   0  12   1       88.46       95.15      4.64 o 
   2  12   1      319.30      353.42      6.57 o 
   4  12   1        4.17        0.60      2.07 o 
   6  12   1      375.68      286.56      9.11 o 
   8  12   1      405.67      334.30     10.26 o 
  10  12   1       24.42       52.67      5.40 o 
 -11  13   1      422.43      462.06     13.07 o 
  -9  13   1     1149.98      918.83     18.49 o 
  -7  13   1      978.85      843.26     26.29 o 
  -5  13   1      295.34      314.12      9.59 o 
  -3  13   1      747.83      750.18     12.15 o 
  -1  13   1       45.59       55.54      3.65 o 
   1  13   1      618.89      587.82      8.98 o 
   3  13   1      389.94      428.48      7.87 o 
   5  13   1      182.20      246.31      8.61 o 
   7  13   1      631.53      593.66     14.07 o 
   9  13   1      161.50      178.83     15.31 o 
  -8  14   1       25.66       14.30      3.87 o 
  -6  14   1       21.92       15.31      3.77 o 
  -4  14   1       53.01       61.41      7.32 o 
  -2  14   1      311.08      295.96      7.67 o 
   0  14   1      595.92      541.66     10.42 o 
   2  14   1       51.45       68.14      4.20 o 
   4  14   1       69.06       80.84      4.52 o 
   6  14   1        1.21       -2.28      2.98 o 
  -5  15   1      778.33      807.57     17.31 o 
  -3  15   1      283.73      324.47      8.33 o 
  -1  15   1      109.66      114.71      5.27 o 
   1  15   1      165.11      181.02      6.36 o 
   3  15   1      535.65      584.75     14.21 o 
   5  15   1      309.03      352.28     11.13 o 
 -18   0   2      202.21      210.98      7.25 o 
 -16   0   2       14.78       10.51      2.66 o 
 -14   0   2     2300.04     2199.01     27.03 o 
 -12   0   2     6941.36     7242.78     74.16 o 
 -10   0   2      919.78      619.53      7.45 o 
  -8   0   2       64.26       14.63      1.64 o 
  -6   0   2      677.36      726.62      7.68 o 
  -4   0   2    14145.14    23196.89    309.67 o 
  -2   0   2    52416.65    55847.09   1107.05 o 
   0   0   2    60399.71    68543.18   1444.27 o 
   2   0   2     1726.72     1571.04     19.06 o 
   4   0   2     1006.31      697.78     10.50 o 
   6   0   2      412.34     1044.68     14.81 o 
   8   0   2      673.15      192.08      7.04 o 
  10   0   2     3519.42     3266.42     39.48 o 
  12   0   2     4260.96     4045.42     70.03 o 
  14   0   2      577.59      565.08     18.62 o 
  16   0   2      280.91      335.69     15.00 o 
 -19   1   2       42.58       34.73      3.24 o 
 -17   1   2       99.67       91.51      4.75 o 
 -15   1   2        2.90        3.11      1.48 o 
 -13   1   2       23.06       31.74      2.23 o 
 -11   1   2       25.23       18.21      1.22 o 
  -9   1   2     3885.37     5005.92     30.23 o 
  -7   1   2       36.03      158.82      2.19 o 
  -5   1   2      230.44      113.81      6.62 o 
  -3   1   2     2656.13     4264.51     43.23 o 
  -1   1   2    19893.22    29349.93    318.42 o 
   1   1   2     7132.36     9482.96     71.25 o 
   3   1   2        6.36       11.49      1.10 o 
   5   1   2      312.08      503.57      5.48 o 
   7   1   2      298.71      322.16      4.94 o 
   9   1   2      129.00      200.53      7.37 o 
  11   1   2       92.26       76.47      3.88 o 
  13   1   2      274.39      246.39     13.67 o 
  15   1   2       25.63       37.19      4.32 o 
 -18   2   2      502.79      534.42     22.28 o 
 -16   2   2      829.74      770.65     20.93 o 
 -14   2   2     1984.31     1844.09     18.73 o 
 -12   2   2     2308.62     2184.47     18.47 o 
 -10   2   2     2814.70     2582.44     20.86 o 
  -8   2   2     7233.33     7338.86     48.23 o 
  -6   2   2     1415.01      753.44      8.03 o 
  -4   2   2      444.12       90.18      3.35 o 
  -2   2   2     1176.11     2574.81     22.63 o 
   0   2   2     6476.19     6343.41     46.19 o 
   2   2   2     4174.51     3244.32     23.13 o 
   4   2   2     1610.47      731.54      7.79 o 
   6   2   2     7662.55     7633.28     50.41 o 
   8   2   2      848.76      708.66      8.38 o 
  10   2   2     2062.17     1877.39     69.28 o 
  12   2   2     3507.90     3254.59     41.42 o 
  14   2   2     1384.31     1388.38     22.98 o 
  16   2   2      235.36      285.05      9.83 o 
 -19   3   2        3.49        1.28      2.42 o 
 -17   3   2       21.73       23.93      2.65 o 
 -15   3   2       72.32       67.33      3.46 o 
 -13   3   2       13.05       22.33      2.37 o 
 -11   3   2      310.63      390.74      7.45 o 
  -9   3   2        3.03        3.70      1.13 o 
  -7   3   2        1.43        5.59      0.74 o 
  -5   3   2        5.80       17.89      1.10 o 
  -3   3   2      299.53      245.40      3.93 o 
  -1   3   2     5683.79     7690.46     86.46 o 
   1   3   2      476.35      627.41      9.62 o 
   3   3   2       13.51        2.20      3.24 o 
   5   3   2      551.33      881.48      9.27 o 
   7   3   2       79.71      118.13      3.08 o 
   9   3   2      105.40      178.30      4.04 o 
  11   3   2      216.89      242.62      7.17 o 
  13   3   2        6.06        2.77      2.58 o 
  15   3   2        1.06        4.58      3.27 o 
 -18   4   2      966.40     1032.52     14.30 o 
 -16   4   2      510.28      567.57      9.42 o 
 -14   4   2        7.92        0.43      2.12 o 
 -12   4   2      457.37      373.58      6.62 o 
 -10   4   2     2120.51     1910.32     18.77 o 
  -8   4   2     5465.99     5160.58     47.31 o 
  -6   4   2     7299.80     7354.13     54.01 o 
  -4   4   2      871.77      578.50      6.16 o 
  -2   4   2       20.92       81.36      2.31 o 
   0   4   2      801.44      335.97      4.92 o 
   2   4   2     4627.26     4449.70     44.94 o 
   4   4   2     7727.28     8667.94     65.76 o 
   6   4   2     4692.99     4311.69     34.79 o 
   8   4   2     2307.48     1854.25     17.36 o 
  10   4   2       99.72       66.50      3.59 o 
  12   4   2       95.55      133.40      4.94 o 
  14   4   2     1324.86     1422.92     38.95 o 
 -17   5   2       69.86       61.64      6.41 o 
 -15   5   2      195.47      186.13      6.68 o 
 -13   5   2      266.86      231.44      5.52 o 
 -11   5   2       63.24       53.01      2.87 o 
  -9   5   2       44.26       55.34      3.52 o 
  -7   5   2       73.53       57.83      2.02 o 
  -5   5   2       20.93       12.89      1.17 o 
  -3   5   2       25.51       69.32      2.32 o 
  -1   5   2     2315.82     2703.28     29.97 o 
   1   5   2      642.95      801.20      9.60 o 
   3   5   2      174.90      161.62      3.84 o 
   5   5   2        1.57        3.40      1.31 o 
   7   5   2      411.73      400.03      6.05 o 
   9   5   2       34.03       31.72      2.63 o 
  11   5   2      131.23      137.22      7.52 o 
  13   5   2      162.46      189.63      7.77 o 
  15   5   2       24.91       15.12      3.99 o 
 -18   6   2      612.20      606.96     10.81 o 
 -16   6   2      568.61      600.91     12.71 o 
 -14   6   2       62.45       82.98      6.59 o 
 -12   6   2       79.05       82.61      3.61 o 
 -10   6   2     3651.18     3569.48     33.62 o 
  -8   6   2     3048.68     2791.88     26.90 o 
  -6   6   2     4459.65     4420.55     34.24 o 
  -4   6   2      460.23      337.15      4.81 o 
  -2   6   2      199.75      558.44     13.51 o 
   0   6   2      459.15      147.34      5.48 o 
   2   6   2     8353.30     8027.18    184.15 o 
   4   6   2     5682.42     5740.03     52.30 o 
   6   6   2     1648.86     1481.28     16.85 o 
   8   6   2      818.36      670.98     12.77 o 
  10   6   2       91.97       85.17      4.25 o 
  12   6   2     1178.17     1289.06     17.51 o 
  14   6   2      912.29      917.16     18.33 o 
 -17   7   2        7.03        8.02      4.36 o 
 -15   7   2      106.49       79.65      5.22 o 
 -13   7   2      616.52      620.89     10.16 o 
 -11   7   2       21.17       26.61      4.43 o 
  -9   7   2      474.06      444.80      9.97 o 
  -7   7   2     2069.20     2169.29     25.27 o 
  -5   7   2      483.95      565.53      6.99 o 
  -3   7   2      672.34      738.31      9.41 o 
  -1   7   2      170.73      141.66      3.57 o 
   1   7   2     2026.46     2020.61     20.95 o 
   3   7   2      123.77      121.80      4.05 o 
   5   7   2     1192.51     1393.62     16.27 o 
   7   7   2      145.16      175.50      4.92 o 
   9   7   2      149.76      176.14      6.85 o 
  11   7   2      343.84      324.92      9.80 o 
  13   7   2      159.54      187.29      6.43 o 
 -16   8   2      516.71      504.02     12.13 o 
 -14   8   2      820.21      709.41     15.31 o 
 -12   8   2     1501.38     1456.52     17.77 o 
 -10   8   2      419.89      442.43      8.13 o 
  -8   8   2     1319.43     1318.54     15.69 o 
  -6   8   2      408.87      233.88      5.28 o 
  -4   8   2     1441.45     1097.51     13.55 o 
  -2   8   2      753.80      726.73      9.57 o 
   0   8   2     1524.18     1487.90     24.22 o 
   2   8   2     1438.30     1163.59     37.00 o 
   4   8   2     1158.02      902.69     12.09 o 
   6   8   2      871.31      837.41     11.85 o 
   8   8   2      276.40      295.20      8.80 o 
  10   8   2     2414.24     2459.91     34.28 o 
  12   8   2     1076.28     1076.87     20.04 o 
 -15   9   2        8.04        5.15      2.48 o 
 -13   9   2       52.31       40.91      5.78 o 
 -11   9   2        9.31       16.47      2.78 o 
  -9   9   2      145.34      182.77      5.27 o 
  -7   9   2     1162.16     1030.80     20.51 o 
  -5   9   2      367.96      313.21      6.45 o 
  -3   9   2       50.91       54.55      3.03 o 
  -1   9   2      693.46      829.84     11.10 o 
   1   9   2      206.55      204.23      5.05 o 
   3   9   2     1070.18     1129.66     14.36 o 
   5   9   2      272.87      309.73      6.71 o 
   7   9   2        3.50        6.28      2.68 o 
   9   9   2       91.67       91.34      5.79 o 
  11   9   2       11.70        4.15      6.07 o 
  13   9   2       16.14       17.81      4.09 o 
 -14  10   2      706.46      715.19     12.23 o 
 -12  10   2     1018.51      915.56     13.77 o 
 -10  10   2      199.73      182.18      7.10 o 
  -8  10   2       13.87        8.06      3.35 o 
  -6  10   2       85.82      120.20      4.30 o 
  -4  10   2      700.07      650.95     10.23 o 
  -2  10   2     5977.88     6004.00     56.30 o 
   0  10   2     2689.01     2903.85     29.69 o 
   2  10   2      254.50      230.00      7.29 o 
   4  10   2      343.27      301.98      8.47 o 
   6  10   2       26.95       34.28      3.75 o 
   8  10   2      520.07      610.43     13.75 o 
  10  10   2     1106.46     1115.08     20.74 o 
  12  10   2      394.57      447.56     12.94 o 
 -13  11   2       11.37        5.51      3.33 o 
 -11  11   2      125.68       87.50      5.77 o 
  -9  11   2      720.56      538.19     12.67 o 
  -7  11   2      307.77      302.96      9.10 o 
  -5  11   2      481.85      549.74      9.57 o 
  -3  11   2       12.21       15.50      2.31 o 
  -1  11   2      718.59      779.90     12.11 o 
   1  11   2      286.57      282.77      6.53 o 
   3  11   2      459.90      472.30      8.91 o 
   5  11   2      372.94      368.56      7.99 o 
   7  11   2      318.36      261.36      9.03 o 
   9  11   2        0.39        3.07      3.23 o 
  11  11   2        1.58        6.63      3.82 o 
 -12  12   2      105.81      133.43      7.37 o 
 -10  12   2     1064.04      951.05     18.69 o 
  -8  12   2      720.79      653.11     37.52 o 
  -6  12   2      253.73      269.89      8.88 o 
  -4  12   2      348.81      341.25     10.79 o 
  -2  12   2       15.36       12.06      2.52 o 
   0  12   2       51.52       67.08      4.00 o 
   2  12   2      911.53      936.75     17.44 o 
   4  12   2      508.95      486.66      9.47 o 
   6  12   2      588.27      569.39     13.37 o 
   8  12   2      418.31      418.05     11.86 o 
 -11  13   2      259.32      271.99     10.11 o 
  -9  13   2       26.01       29.48      4.51 o 
  -7  13   2        2.05        2.66      2.96 o 
  -5  13   2        0.70        7.48      3.66 o 
  -3  13   2      415.12      401.65      8.74 o 
  -1  13   2      937.32      930.09     14.26 o 
   1  13   2      546.42      563.12     10.68 o 
   3  13   2      119.37      111.42      6.21 o 
   5  13   2       14.97       10.58      3.38 o 
   7  13   2       40.78       19.80      4.11 o 
  -8  14   2      208.99      236.65      9.20 o 
  -6  14   2      220.42      272.15      9.64 o 
  -4  14   2      516.14      546.91     26.47 o 
  -2  14   2      317.52      337.74      8.35 o 
   0  14   2      102.30      134.53      5.51 o 
   2  14   2      204.41      262.00      7.49 o 
   4  14   2      228.97      279.68     14.30 o 
   6  14   2      189.63      231.84     14.09 o 
  -5  15   2       19.10       25.40      4.40 o 
  -3  15   2        1.65        3.91      2.65 o 
  -1  15   2      127.68      140.24      5.85 o 
   1  15   2      185.65      165.37      6.37 o 
   3  15   2      107.45       80.91      6.24 o 
 -19   1   3       26.37       42.70      4.17 o 
 -17   1   3      127.99      121.44      6.66 o 
 -15   1   3     1627.55     1573.00     17.42 o 
 -13   1   3     2563.53     2645.99     25.22 o 
 -11   1   3     2556.25     2326.89     17.10 o 
  -9   1   3      277.96      138.28      2.17 o 
  -7   1   3       47.63       11.48      0.85 o 
  -5   1   3     4149.96     3659.97     41.93 o 
  -3   1   3    28070.00    31661.48    265.06 o 
  -1   1   3    23420.25    26840.61    217.91 o 
   1   1   3     6174.64     6083.89     46.80 o 
   3   1   3     5568.82     5007.73     39.54 o 
   5   1   3     1127.72      998.08     10.69 o 
   7   1   3     1627.67     1664.35     16.20 o 
   9   1   3     5613.42     5581.15     45.37 o 
  11   1   3     3851.16     3560.72    142.85 o 
  13   1   3      330.24      302.33     11.40 o 
 -18   2   3       69.93       60.19      5.05 o 
 -16   2   3        0.20        2.47      1.86 o 
 -14   2   3        0.08        4.01      1.73 o 
 -12   2   3      260.70      275.84      5.58 o 
 -10   2   3      540.63      557.95      6.33 o 
  -8   2   3       80.05       82.60      1.90 o 
  -6   2   3      478.81      466.94      5.98 o 
  -4   2   3     1881.14     2371.19     21.75 o 
  -2   2   3     1038.88     1386.32     11.69 o 
   0   2   3      225.07      264.94      3.53 o 
   2   2   3       23.28       10.71      1.18 o 
   4   2   3       15.93       25.29      1.57 o 
   6   2   3        4.79       17.45      1.61 o 
   8   2   3      470.05      529.00      7.65 o 
  10   2   3       57.17       58.01      7.45 o 
  12   2   3       64.41       72.09      5.13 o 
  14   2   3       44.33       35.13      4.56 o 
 -19   3   3       41.33       62.65      4.58 o 
 -17   3   3      435.18      517.09      9.26 o 
 -15   3   3      616.09      629.51      9.75 o 
 -13   3   3     2882.92     2851.08     27.07 o 
 -11   3   3     1751.83     1555.67     16.54 o 
  -9   3   3     2217.92     2112.39     35.26 o 
  -7   3   3      490.29      249.72      3.78 o 
  -5   3   3     6566.10     5543.52     41.38 o 
  -3   3   3    17172.33    17097.29    143.80 o 
  -1   3   3     4485.56     4274.16     32.15 o 
   1   3   3     2823.83     2562.96     31.07 o 
   3   3   3     3295.72     2880.40     28.54 o 
   5   3   3     5039.96     4865.57     39.23 o 
   7   3   3     6188.30     5796.25     46.52 o 
   9   3   3     7043.63     7105.29     56.62 o 
  11   3   3      559.24      578.15     14.01 o 
  13   3   3      275.54      296.48     11.58 o 
 -18   4   3       25.83       22.13      3.34 o 
 -16   4   3      372.52      389.54      7.78 o 
 -14   4   3      195.96      209.42      6.68 o 
 -12   4   3        1.82        4.06      1.55 o 
 -10   4   3      231.92      259.55      5.24 o 
  -8   4   3     1941.22     1967.74     16.79 o 
  -6   4   3      300.42      363.60      4.95 o 
  -4   4   3     2718.64     2498.64     23.29 o 
  -2   4   3     1941.74     2248.87     18.11 o 
   0   4   3       72.50      157.15      3.58 o 
   2   4   3      563.64      757.52      9.84 o 
   4   4   3      593.96      757.97     10.23 o 
   6   4   3      122.38      148.62      5.95 o 
   8   4   3       18.12       20.09      2.33 o 
  10   4   3        1.09       -0.71      1.94 o 
  12   4   3       63.55       70.92      4.26 o 
  14   4   3      140.18      109.70      6.90 o 
 -19   5   3      280.26      312.73      7.90 o 
 -17   5   3      685.41      668.84     10.96 o 
 -15   5   3      100.52      117.50      5.45 o 
 -13   5   3     1057.80     1013.29     15.77 o 
 -11   5   3     1616.57     1594.30     17.56 o 
  -9   5   3     3150.51     2628.41     25.61 o 
  -7   5   3     7003.62     6914.54     51.73 o 
  -5   5   3     9293.88    10845.09    107.14 o 
  -3   5   3     1086.68     1000.55     11.37 o 
  -1   5   3     1424.99      974.85     11.27 o 
   1   5   3    10285.83    10542.07     92.15 o 
   3   5   3     9994.31    11120.48     97.44 o 
   5   5   3     4021.26     4019.33     58.89 o 
   7   5   3     3405.03     3326.92     31.32 o 
   9   5   3        6.96        1.29      1.89 o 
  11   5   3      237.59      275.85      7.31 o 
  13   5   3      859.51      837.75     17.47 o 
 -18   6   3        2.49        3.34      2.45 o 
 -16   6   3        8.89        5.98      2.98 o 
 -14   6   3     1877.17     1878.47     25.55 o 
 -12   6   3     1148.36     1148.93     14.39 o 
 -10   6   3       12.18        4.56      2.34 o 
  -8   6   3        0.58       11.19      2.24 o 
  -6   6   3     1641.06     2136.75     18.53 o 
  -4   6   3      496.65      579.20     10.51 o 
  -2   6   3     1541.12     1905.90     19.33 o 
   0   6   3       46.60       93.24      4.42 o 
   2   6   3      545.95      836.02     28.81 o 
   4   6   3       31.70       37.15      3.15 o 
   6   6   3       52.77       42.33      2.83 o 
   8   6   3      797.90      820.71     15.31 o 
  10   6   3     1261.46     1232.35     17.03 o 
  12   6   3       82.18       53.89      4.18 o 
 -17   7   3      134.76      152.58      6.97 o 
 -15   7   3      565.28      521.05     14.47 o 
 -13   7   3     2408.26     2299.21     30.08 o 
 -11   7   3      546.31      618.21      9.84 o 
  -9   7   3     1492.20     1584.06     17.93 o 
  -7   7   3     1607.67     1342.24     13.18 o 
  -5   7   3     1181.37      792.32      9.05 o 
  -3   7   3     3598.72     3521.96     71.49 o 
  -1   7   3     3238.02     3179.69     30.74 o 
   1   7   3     1659.49     1434.34     16.35 o 
   3   7   3     2469.61     2265.63     38.86 o 
   5   7   3     2868.88     2743.49     28.57 o 
   7   7   3     2627.47     2501.46     26.92 o 
   9   7   3     2922.63     3202.43     42.02 o 
  11   7   3      545.90      599.14     14.12 o 
 -16   8   3      154.61      134.46      6.77 o 
 -14   8   3       17.70       21.43      2.84 o 
 -12   8   3      179.06      165.21      5.34 o 
 -10   8   3       85.71      110.92      4.31 o 
  -8   8   3      297.72      341.44      6.92 o 
  -6   8   3      483.71      495.03      7.02 o 
  -4   8   3      301.11      314.40      6.50 o 
  -2   8   3       20.19       24.85      2.81 o 
   0   8   3      172.13      231.03      5.31 o 
   2   8   3      433.25      502.15      8.40 o 
   4   8   3      237.95      238.69      6.53 o 
   6   8   3        6.80       11.22      2.22 o 
   8   8   3      386.32      328.69      9.69 o 
  10   8   3        4.43       17.73      3.87 o 
  12   8   3       54.89       59.09      5.73 o 
 -15   9   3      725.76      736.83     12.34 o 
 -13   9   3      782.28      760.82     12.25 o 
 -11   9   3      114.54      103.52      4.52 o 
  -9   9   3      116.34      121.49      4.67 o 
  -7   9   3      400.26      413.82     10.11 o 
  -5   9   3     1665.81     1607.22     18.84 o 
  -3   9   3     4087.87     4101.58     49.48 o 
  -1   9   3     6828.76     6919.57    138.59 o 
   1   9   3     2904.05     2792.67     36.32 o 
   3   9   3      210.33      217.53      7.20 o 
   5   9   3      889.50      953.10     22.09 o 
   7   9   3      535.63      599.39     13.26 o 
   9   9   3      811.95      887.98     41.19 o 
  11   9   3     1429.17     1393.42     24.58 o 
 -14  10   3      100.56       89.97      6.26 o 
 -12  10   3      108.78       67.64      4.21 o 
 -10  10   3       27.80       19.99      2.70 o 
  -8  10   3       47.40       52.29      4.28 o 
  -6  10   3      173.05      203.03      5.70 o 
  -4  10   3      213.43      207.88      6.45 o 
  -2  10   3      352.62      309.76      8.82 o 
   0  10   3      171.67      197.71     12.80 o 
   2  10   3        6.39       20.96      5.75 o 
   4  10   3       14.59       19.70      2.58 o 
   6  10   3       97.84      100.25      5.88 o 
   8  10   3      570.06      510.18     26.82 o 
  10  10   3        0.26        8.46      3.72 o 
 -13  11   3      640.21      651.16     11.99 o 
 -11  11   3      492.67      581.19     18.76 o 
  -9  11   3      194.47      212.17      8.21 o 
  -7  11   3      646.44      590.20     21.94 o 
  -5  11   3      157.30      164.20      5.80 o 
  -3  11   3     1581.29     1616.86     20.11 o 
  -1  11   3     2498.32     2541.46     54.89 o 
   1  11   3      632.69      587.67     18.52 o 
   3  11   3      864.12      868.18     37.91 o 
   5  11   3      417.23      495.00      9.79 o 
   7  11   3      954.92      976.71     30.97 o 
   9  11   3      633.96      613.10     15.04 o 
 -12  12   3       88.07      119.37     11.19 o 
 -10  12   3      179.55      162.99      7.84 o 
  -8  12   3        7.18        5.21      3.87 o 
  -6  12   3        4.48        2.21      2.76 o 
  -4  12   3      604.66      598.27     10.85 o 
  -2  12   3        3.47        2.55      2.56 o 
   0  12   3      264.58      257.38      8.75 o 
   2  12   3        3.44        7.69      2.94 o 
   4  12   3       34.47       25.35      4.02 o 
   6  12   3      130.18      108.32     10.04 o 
 -11  13   3      242.97      242.02      9.56 o 
  -9  13   3      764.40      729.77     21.48 o 
  -7  13   3      330.70      363.44     11.05 o 
  -5  13   3      702.71      719.51     23.02 o 
  -3  13   3       76.89      112.54      5.19 o 
  -1  13   3      115.37      126.55      5.34 o 
   1  13   3      919.12      837.55     17.26 o 
   3  13   3      417.03      421.50     11.87 o 
   5  13   3      999.57     1029.94     29.78 o 
  -8  14   3        1.15        1.13      3.55 o 
  -6  14   3       20.38       23.09      6.73 o 
  -4  14   3       50.33       57.37      5.36 o 
  -2  14   3      641.02      547.90     11.07 o 
   0  14   3      192.81      180.24      6.69 o 
   2  14   3       38.44       37.05      4.68 o 
 -18   0   4       67.00       81.25      7.32 o 
 -16   0   4     1302.44     1264.01     26.71 o 
 -14   0   4     4303.96     4199.63     64.10 o 
 -12   0   4     1848.93     1833.21     32.08 o 
 -10   0   4       20.84       11.44      4.98 o 
  -8   0   4     7962.38     7957.26    109.09 o 
  -6   0   4     7176.47     6549.80     67.01 o 
  -4   0   4    13101.73    14749.61    144.90 o 
  -2   0   4    27182.51    32004.64    320.23 o 
   0   0   4     2174.96     2005.82     25.29 o 
   2   0   4     2109.70     1910.72     24.99 o 
   4   0   4      498.68      379.46     16.32 o 
   6   0   4     1520.70     1697.11     48.19 o 
   8   0   4      939.96     1054.03     49.83 o 
  10   0   4      240.68      260.95      8.37 o 
  12   0   4      151.75      153.23     10.67 o 
 -19   1   4       54.43       44.75      4.50 o 
 -17   1   4      153.32      146.19      6.26 o 
 -15   1   4       16.53       33.43      3.43 o 
 -13   1   4       68.41       91.49      4.51 o 
 -11   1   4      454.41      558.86      6.85 o 
  -9   1   4      531.14      588.35      6.09 o 
  -7   1   4       38.44       22.93      1.33 o 
  -5   1   4      272.45      287.77      4.19 o 
  -3   1   4     8228.57    10257.71     72.01 o 
  -1   1   4       65.23       64.76      2.30 o 
   1   1   4      111.30      138.79      3.38 o 
   3   1   4        3.65        3.06      1.19 o 
   5   1   4      906.86     1008.69     11.52 o 
   7   1   4        0.11       -2.14      1.42 o 
   9   1   4        0.04       -0.70      1.57 o 
  11   1   4        9.79        3.39      4.15 o 
  13   1   4       82.56       80.53      5.94 o 
 -18   2   4      986.50      983.24     16.79 o 
 -16   2   4     1280.54     1316.46     19.46 o 
 -14   2   4     2381.10     2264.19     22.90 o 
 -12   2   4     2569.88     2305.05     31.10 o 
 -10   2   4     4838.43     5048.45     37.88 o 
  -8   2   4     6145.76     6553.61     49.01 o 
  -6   2   4     9250.67     9688.85     81.23 o 
  -4   2   4     2072.44     1650.43     16.63 o 
  -2   2   4     2033.55     1489.26     13.01 o 
   0   2   4     8258.85     8491.73     71.48 o 
   2   2   4     1086.50      912.84     10.17 o 
   4   2   4     4283.50     4475.08     36.91 o 
   6   2   4     2408.87     2373.13     22.15 o 
   8   2   4      618.51      591.79      8.81 o 
  10   2   4      932.21      891.63     13.80 o 
  12   2   4      460.42      480.60     12.77 o 
 -19   3   4        0.57       -2.37      3.42 o 
 -17   3   4        2.44        2.39      2.76 o 
 -15   3   4       24.65       27.43      2.71 o 
 -13   3   4       11.71        6.73      1.89 o 
 -11   3   4       46.04       52.27      2.93 o 
  -9   3   4      193.45      159.43      3.43 o 
  -7   3   4      164.05      260.27      4.34 o 
  -5   3   4      359.22      339.91      5.62 o 
  -3   3   4      773.18      872.66     10.07 o 
  -1   3   4       15.80       21.22      1.71 o 
   1   3   4       43.69       54.45      3.55 o 
   3   3   4      191.21      171.48      4.60 o 
   5   3   4        1.30        1.79      1.47 o 
   7   3   4      727.54      767.92     10.19 o 
   9   3   4      156.85      156.42      5.51 o 
  11   3   4      125.25      121.00      5.27 o 
 -18   4   4      924.82      954.30     13.86 o 
 -16   4   4      248.74      283.09      6.79 o 
 -14   4   4      226.98      248.75      7.37 o 
 -12   4   4     1335.25     1373.75     19.20 o 
 -10   4   4     3795.67     3381.89     31.79 o 
  -8   4   4     9278.71     8829.92     65.36 o 
  -6   4   4    10009.58    10614.51     88.72 o 
  -4   4   4     3916.25     4194.98     37.59 o 
  -2   4   4     1004.44      783.28      7.39 o 
   0   4   4     2514.22     2184.55     22.53 o 
   2   4   4     5038.94     5237.38     70.20 o 
   4   4   4     3366.10     3453.67     34.37 o 
   6   4   4     2834.37     2770.83     25.30 o 
   8   4   4      350.55      349.10      6.68 o 
  10   4   4      180.95      134.69      5.37 o 
  12   4   4      104.94      160.90      6.21 o 
 -17   5   4        9.75       14.31      2.74 o 
 -15   5   4      102.79      120.08      5.57 o 
 -13   5   4       88.13       89.87      4.83 o 
 -11   5   4       16.83       25.66      2.38 o 
  -9   5   4       35.00       57.27      3.01 o 
  -7   5   4      167.02      164.55      4.08 o 
  -5   5   4       17.03       23.38      2.38 o 
  -3   5   4        0.33        0.39      1.19 o 
  -1   5   4      531.07      517.88      7.76 o 
   1   5   4       47.31       26.49      2.73 o 
   3   5   4      215.27      238.62      5.77 o 
   5   5   4      100.05      126.67      4.52 o 
   7   5   4       98.43      115.12      4.61 o 
   9   5   4       24.00       19.78      2.82 o 
  11   5   4      169.86      147.71      6.98 o 
 -18   6   4      810.87      797.50     12.81 o 
 -16   6   4      903.80      878.60     17.47 o 
 -14   6   4        8.47       15.14      3.11 o 
 -12   6   4     1056.23     1075.93     13.98 o 
 -10   6   4     2974.54     2934.81     29.02 o 
  -8   6   4     6302.60     6011.95     46.36 o 
  -6   6   4     8860.37     9058.91     70.92 o 
  -4   6   4     1960.34     1851.17     21.45 o 
  -2   6   4      249.65      166.38      5.63 o 
   0   6   4     1190.39     1220.92     17.54 o 
   2   6   4     4670.68     5062.81     47.83 o 
   4   6   4     3334.78     3157.10     32.30 o 
   6   6   4     1984.81     1872.32     21.84 o 
   8   6   4       14.35       23.19      4.88 o 
  10   6   4        3.48        6.30      3.23 o 
 -17   7   4        0.83        0.29      4.22 o 
 -15   7   4       65.69       42.11      4.22 o 
 -13   7   4       34.84       44.61      3.26 o 
 -11   7   4      143.11      102.96      4.28 o 
  -9   7   4      835.21      880.49     15.01 o 
  -7   7   4      455.72      383.69      6.16 o 
  -5   7   4        3.08       14.38      2.01 o 
  -3   7   4      440.75      432.62      9.56 o 
  -1   7   4       19.30       22.77      2.90 o 
   1   7   4        0.58        5.92      2.39 o 
   3   7   4      426.87      434.30     16.98 o 
   5   7   4      515.05      529.24      9.53 o 
   7   7   4       23.77       18.21      2.63 o 
   9   7   4       12.26       11.54      6.73 o 
 -16   8   4      587.47      636.89     14.02 o 
 -14   8   4     1897.32     1792.62     21.37 o 
 -12   8   4      846.11      776.41     12.00 o 
 -10   8   4     1408.26     1299.92     23.87 o 
  -8   8   4     1389.71     1424.33     17.20 o 
  -6   8   4     1690.34     1675.37     21.11 o 
  -4   8   4     2972.45     2958.99     37.72 o 
  -2   8   4     1964.25     1847.10     26.27 o 
   0   8   4     1784.14     1698.32     24.93 o 
   2   8   4      726.94      742.71     14.50 o 
   4   8   4     1389.07     1424.09     25.12 o 
   6   8   4      161.28      190.84      5.93 o 
   8   8   4      549.68      609.31     14.17 o 
  10   8   4      820.48      820.42     17.73 o 
 -15   9   4        0.63        2.18      2.55 o 
 -13   9   4       95.52       85.57      4.57 o 
 -11   9   4       63.77       71.90      4.00 o 
  -9   9   4       35.24       31.92      2.97 o 
  -7   9   4     1070.02     1133.29     19.30 o 
  -5   9   4      132.66      185.87      5.53 o 
  -3   9   4       84.33      109.19      6.63 o 
  -1   9   4       65.13       87.25      9.76 o 
   1   9   4       24.37       25.47      3.45 o 
   3   9   4      374.81      420.33     10.87 o 
   5   9   4      263.06      266.74      6.98 o 
   7   9   4       34.82       33.26      4.46 o 
   9   9   4      173.12      146.18     11.51 o 
 -14  10   4     1001.82     1026.56     15.56 o 
 -12  10   4      706.30      745.07     12.43 o 
 -10  10   4      194.58      223.48      6.51 o 
  -8  10   4      368.61      351.45     10.08 o 
  -6  10   4      639.63      579.68     10.31 o 
  -4  10   4     3874.51     3864.73     39.51 o 
  -2  10   4     5201.93     5515.50     65.98 o 
   0  10   4      645.57      726.62     30.20 o 
   2  10   4      450.63      457.00     26.92 o 
   4  10   4       81.62       99.62      6.14 o 
   6  10   4       82.41      120.66      9.49 o 
   8  10   4      410.21      467.32     12.98 o 
 -13  11   4        4.82        3.81      2.72 o 
 -11  11   4      232.11      217.18      8.70 o 
  -9  11   4      171.62      134.93      7.00 o 
  -7  11   4      217.24      186.47      7.68 o 
  -5  11   4      121.71      126.85      5.21 o 
  -3  11   4      655.28      628.61     11.32 o 
  -1  11   4       81.05       70.02      5.15 o 
   1  11   4      113.05      135.17      6.88 o 
   3  11   4      116.29      109.20      8.13 o 
   5  11   4      432.85      410.74     17.30 o 
 -12  12   4      561.97      507.23     13.68 o 
 -10  12   4     1227.88     1127.06     26.22 o 
  -8  12   4      709.08      740.64     28.94 o 
  -6  12   4      765.08      794.73     16.93 o 
  -4  12   4      201.51      187.98      8.57 o 
  -2  12   4       61.10       64.01      5.08 o 
   0  12   4      531.76      553.82     25.14 o 
   2  12   4      590.38      637.52     14.92 o 
   4  12   4      592.63      651.31     15.40 o 
  -9  13   4        1.72       -0.19      3.29 o 
  -7  13   4       10.02       14.20      4.15 o 
  -5  13   4      291.83      264.03      9.79 o 
  -3  13   4      345.57      324.49      8.60 o 
  -1  13   4       27.46       45.06      4.91 o 
   1  13   4        7.35       15.63      4.04 o 
   3  13   4       11.51       22.12      6.94 o 
  -4  14   4      827.99      832.58     18.17 o 
  -2  14   4      319.63      346.29      9.25 o 
 -19   1   5      146.55      171.88     14.19 o 
 -17   1   5      775.50      763.02     15.24 o 
 -15   1   5     1762.69     1795.76     24.04 o 
 -13   1   5     2329.03     2327.50     38.08 o 
 -11   1   5     1877.88     1836.70     27.59 o 
  -9   1   5      915.17      875.67     10.50 o 
  -7   1   5      146.13       90.41      5.98 o 
  -5   1   5     1085.31      886.87      9.05 o 
  -3   1   5     6914.02     7067.95     51.07 o 
  -1   1   5     2059.42     2077.76     31.70 o 
   1   1   5      866.12      820.97     15.38 o 
   3   1   5      399.30      413.40      6.82 o 
   5   1   5       29.83       13.04      1.88 o 
   7   1   5       96.97       98.80      3.44 o 
   9   1   5     1446.35     1409.42     16.45 o 
 -18   2   5       30.26       42.49      4.14 o 
 -16   2   5        1.49        3.95      2.66 o 
 -14   2   5       22.13       24.47      4.71 o 
 -12   2   5       27.85       39.84      3.27 o 
 -10   2   5       86.17      108.10      3.07 o 
  -8   2   5      198.04      239.57      4.27 o 
  -6   2   5      338.36      321.93      4.88 o 
  -4   2   5       78.75       51.80      2.56 o 
  -2   2   5      373.87      439.91      9.62 o 
   0   2   5       34.86       43.00      3.48 o 
   2   2   5        1.72       -0.45      1.88 o 
   4   2   5       90.45      110.24      3.69 o 
   6   2   5      271.09      227.66      5.43 o 
   8   2   5      143.21      126.41      4.49 o 
  10   2   5       86.34       67.91      4.41 o 
 -17   3   5      257.92      275.36      8.38 o 
 -15   3   5     1484.49     1529.01     38.29 o 
 -13   3   5     1905.50     1965.56     24.11 o 
 -11   3   5     3853.69     3670.82     37.81 o 
  -9   3   5     2403.73     2272.94     19.86 o 
  -7   3   5       50.29       33.86      3.65 o 
  -5   3   5      956.22      921.35     11.37 o 
  -3   3   5      387.43      325.45      5.89 o 
  -1   3   5      897.62      849.31     11.44 o 
   1   3   5     1006.70      905.75     15.86 o 
   3   3   5     1118.08     1105.06     12.84 o 
   5   3   5      213.01      219.07      5.28 o 
   7   3   5      688.67      698.23     10.21 o 
   9   3   5      501.85      531.69     10.68 o 
 -18   4   5        1.99        4.74      3.10 o 
 -16   4   5       68.38       43.72      4.07 o 
 -14   4   5      300.87      256.38      6.27 o 
 -12   4   5      602.92      628.96      9.72 o 
 -10   4   5        0.11        8.42      1.88 o 
  -8   4   5       30.27       26.97      1.95 o 
  -6   4   5       20.50       13.17      1.79 o 
  -4   4   5      206.84      265.83      5.44 o 
  -2   4   5      748.56      842.62     19.11 o 
   0   4   5      831.31      789.71     14.57 o 
   2   4   5      109.63      107.13      6.25 o 
   4   4   5      261.20      211.99      5.89 o 
   6   4   5      161.17      126.75      4.95 o 
   8   4   5       53.98       65.59      3.62 o 
  10   4   5      294.37      271.46      7.95 o 
 -17   5   5      692.28      648.14     14.54 o 
 -15   5   5      330.39      275.79      6.68 o 
 -13   5   5      252.43      243.88      6.13 o 
 -11   5   5     2777.25     2777.87     27.96 o 
  -9   5   5     3014.90     3035.49     29.70 o 
  -7   5   5     4248.89     4412.62     35.40 o 
  -5   5   5      205.83      124.01      3.97 o 
  -3   5   5       18.25        9.85      3.72 o 
  -1   5   5      954.56     1069.45     17.78 o 
   1   5   5     3393.26     3962.53     50.32 o 
   3   5   5      914.69      919.71     13.21 o 
   5   5   5      410.24      373.47      8.06 o 
   7   5   5       45.23       29.79      3.09 o 
   9   5   5       53.69       10.68      3.38 o 
 -16   6   5      168.52      135.73      6.61 o 
 -14   6   5      986.47      917.00     15.98 o 
 -12   6   5       19.45       24.88      2.70 o 
 -10   6   5      371.88      408.34      7.86 o 
  -8   6   5      268.18      289.09      5.45 o 
  -6   6   5      417.89      565.49      8.92 o 
  -4   6   5      357.33      305.79      6.18 o 
  -2   6   5      143.42      154.49      6.10 o 
   0   6   5       32.80       31.31      3.50 o 
   2   6   5      153.79      130.91      9.80 o 
   4   6   5       37.61       29.95      2.84 o 
   6   6   5        2.23        0.24      2.06 o 
   8   6   5      653.10      598.53     14.17 o 
 -15   7   5     1989.00     1916.27     27.16 o 
 -13   7   5     1082.66     1005.47     20.99 o 
 -11   7   5      703.74      620.97     10.30 o 
  -9   7   5     1112.90     1100.35     14.46 o 
  -7   7   5      310.98      323.11      5.88 o 
  -5   7   5      602.01      626.36      9.66 o 
  -3   7   5      428.12      418.48     11.26 o 
  -1   7   5      147.31      137.80      6.01 o 
   1   7   5      276.56      291.75     11.51 o 
   3   7   5      525.15      511.52     12.11 o 
   5   7   5      418.14      430.60      9.96 o 
   7   7   5      796.97      886.01     17.72 o 
 -16   8   5        8.96        1.78      2.98 o 
 -14   8   5      151.48      142.51      5.59 o 
 -12   8   5        0.93        3.08      2.17 o 
 -10   8   5      204.42      185.12      5.66 o 
  -8   8   5      276.70      354.69      7.57 o 
  -6   8   5       15.28       31.85      2.38 o 
  -4   8   5        4.48        2.43      2.23 o 
  -2   8   5      244.05      236.97      9.35 o 
   0   8   5      302.20      329.19      9.53 o 
   2   8   5      362.51      408.68     10.97 o 
   4   8   5      139.15      138.65      6.68 o 
   6   8   5      289.77      249.09      8.94 o 
 -15   9   5      564.03      573.49     11.17 o 
 -13   9   5      562.82      603.81     11.15 o 
 -11   9   5      321.36      380.73      8.50 o 
  -9   9   5      291.52      291.82      7.26 o 
  -7   9   5      308.58      281.25      8.93 o 
  -5   9   5      329.06      348.37     15.48 o 
  -3   9   5     1251.16     1401.02     22.78 o 
  -1   9   5     2227.33     2264.35     32.56 o 
   1   9   5      162.04      179.13      8.16 o 
   3   9   5       12.69       29.86      4.18 o 
   5   9   5        5.68        1.93      2.88 o 
 -12  10   5      107.17      113.60      5.32 o 
 -10  10   5      163.95      131.46      5.41 o 
  -8  10   5       71.67       64.38      5.23 o 
  -6  10   5       25.26       20.62      3.89 o 
  -4  10   5       36.15       40.75      4.31 o 
  -2  10   5        1.77        6.63      3.15 o 
   0  10   5       85.51       95.42      6.11 o 
   2  10   5      333.92      341.46     11.16 o 
   4  10   5        8.97        7.73      3.44 o 
 -11  11   5      143.78      183.12      8.46 o 
  -9  11   5      347.48      404.00     11.75 o 
  -7  11   5      235.49      293.48      9.83 o 
  -5  11   5      173.84      185.29      6.37 o 
  -3  11   5      697.98      722.31     15.72 o 
  -1  11   5       87.39      107.91      6.51 o 
   1  11   5      167.08      200.88      8.61 o 
   3  11   5       23.08       59.75      8.20 o 
  -8  12   5        1.04        0.19      3.09 o 
  -6  12   5      106.67       96.99      6.53 o 
  -4  12   5        6.35        1.12      2.73 o 
  -2  12   5       66.78       48.98      5.10 o 
   0  12   5      290.56      264.12     13.64 o 
 -18   0   6       77.69       85.72      7.88 o 
 -16   0   6     1490.24     1552.34     31.66 o 
 -14   0   6     1257.89     1210.58     25.88 o 
 -12   0   6      267.40      223.40      9.42 o 
 -10   0   6      289.35      230.33      6.51 o 
  -8   0   6      418.32      370.05      8.09 o 
  -6   0   6     2314.99     2310.43     34.21 o 
  -4   0   6    10252.89    10695.37    167.32 o 
  -2   0   6     1785.50     1597.54     33.97 o 
   0   0   6      255.51      226.40     10.74 o 
   2   0   6       12.03        4.15      2.34 o 
   4   0   6      181.69      225.21      7.92 o 
   6   0   6     2167.59     2132.90     34.07 o 
   8   0   6      793.45      803.12     13.81 o 
 -17   1   6        4.60        8.12      2.93 o 
 -15   1   6        0.12        3.36      2.66 o 
 -13   1   6       63.96       64.23      4.17 o 
 -11   1   6      152.36      141.89      4.37 o 
  -9   1   6       46.48       40.63      2.22 o 
  -7   1   6      227.07      248.97      4.56 o 
  -5   1   6      390.29      456.01     11.96 o 
  -3   1   6      426.95      535.25     11.96 o 
  -1   1   6      107.32       85.78      5.30 o 
   1   1   6      147.31      130.68      4.75 o 
   3   1   6      126.08      133.20      5.07 o 
   5   1   6       79.84       49.48      3.24 o 
   7   1   6       86.18       69.45      3.96 o 
 -18   2   6      276.60      311.97      9.22 o 
 -16   2   6      518.62      539.64     11.86 o 
 -14   2   6      823.38      855.90     14.67 o 
 -12   2   6      722.00      707.66     36.10 o 
 -10   2   6      146.07      152.30      4.38 o 
  -8   2   6      343.30      311.92     14.16 o 
  -6   2   6      659.15      626.97      7.71 o 
  -4   2   6       85.18       92.36      5.48 o 
  -2   2   6     2322.17     2294.64     31.74 o 
   0   2   6      633.00      570.28     25.81 o 
   2   2   6      383.27      350.52      7.69 o 
   4   2   6     1073.59     1064.22     16.92 o 
   6   2   6      900.05      942.19     14.77 o 
 -17   3   6        0.04        2.40      2.66 o 
 -15   3   6        1.44       -0.65      2.54 o 
 -13   3   6        4.34        8.36      2.49 o 
 -11   3   6      133.48      135.23      4.45 o 
  -9   3   6       15.55       25.77      1.77 o 
  -7   3   6      242.31      231.52      4.58 o 
  -5   3   6      745.36      831.08     15.26 o 
  -3   3   6       54.10       71.26      4.64 o 
  -1   3   6       13.59       13.17      3.80 o 
   1   3   6        2.60       -0.31      2.44 o 
   3   3   6      341.90      306.77      7.50 o 
   5   3   6      266.73      252.55      7.15 o 
   7   3   6       52.18       60.94      4.32 o 
 -16   4   6       11.46       12.72      3.21 o 
 -14   4   6       49.67       64.72      4.53 o 
 -12   4   6      250.17      280.97      6.58 o 
 -10   4   6      511.97      556.82      7.74 o 
  -8   4   6     1071.01     1067.73     12.32 o 
  -6   4   6     1597.87     1547.85     17.67 o 
  -4   4   6      416.42      410.35     10.21 o 
  -2   4   6      188.87      189.17      9.35 o 
   0   4   6     1259.94     1342.73     22.00 o 
   2   4   6      885.74      881.13     31.46 o 
   4   4   6     1002.72      985.10     14.81 o 
   6   4   6     1181.01     1157.43     17.01 o 
 -17   5   6       43.31       43.40      4.41 o 
 -15   5   6       52.93       38.92      4.09 o 
 -13   5   6      163.22      154.49      5.11 o 
 -11   5   6        6.07        2.17      1.84 o 
  -9   5   6        0.17        1.65      1.86 o 
  -7   5   6       49.79       39.92      2.86 o 
  -5   5   6        0.21        1.44      3.00 o 
  -3   5   6      120.67      149.91      6.38 o 
  -1   5   6      226.24      239.58      8.11 o 
   1   5   6        4.93        6.26      2.79 o 
   3   5   6       45.35       49.27      4.61 o 
   5   5   6       12.64       18.66      4.07 o 
 -16   6   6       38.99       71.60      4.98 o 
 -14   6   6       41.15       57.85      4.56 o 
 -12   6   6      263.41      287.14      6.89 o 
 -10   6   6      111.19      135.28      4.87 o 
  -8   6   6     1035.48     1072.01     12.29 o 
  -6   6   6     1036.17     1059.02     13.93 o 
  -4   6   6      442.49      450.31     11.13 o 
  -2   6   6      113.75      111.16      5.94 o 
   0   6   6      523.58      568.49     13.22 o 
   2   6   6      638.17      687.49     15.04 o 
   4   6   6     1172.66     1148.35     21.18 o 
   6   6   6      709.76      725.96     16.29 o 
 -15   7   6      432.51      349.28     12.21 o 
 -13   7   6        2.38        3.55      2.31 o 
 -11   7   6        0.95        2.39      2.14 o 
  -9   7   6       22.60       35.37      3.09 o 
  -7   7   6       64.26       69.67      3.28 o 
  -5   7   6       84.48       71.23      8.16 o 
  -3   7   6       76.51       66.63      5.41 o 
  -1   7   6       13.40       11.36      3.15 o 
   1   7   6       29.15       17.80      3.43 o 
   3   7   6       53.42       65.59      5.37 o 
   5   7   6        5.06        3.59      3.49 o 
 -14   8   6      430.60      484.38     10.01 o 
 -12   8   6      159.78      216.36      6.54 o 
 -10   8   6      189.78      239.04      6.69 o 
  -8   8   6        5.15        4.98      2.18 o 
  -6   8   6      240.89      225.63      7.87 o 
  -4   8   6      482.20      517.23     12.52 o 
  -2   8   6      853.14      925.15     40.21 o 
   0   8   6      166.82      198.50      8.11 o 
   2   8   6      380.23      393.30     11.89 o 
   4   8   6      266.28      293.72     10.28 o 
 -13   9   6        0.30        4.55      2.51 o 
 -11   9   6       38.03       23.88      3.11 o 
  -9   9   6       77.01       71.78      4.29 o 
  -7   9   6      277.52      228.47      8.63 o 
  -5   9   6      451.90      419.97     11.40 o 
  -3   9   6      108.99      156.91      7.46 o 
  -1   9   6        8.22        4.14      3.73 o 
   1   9   6       24.19       23.73      3.97 o 
   3   9   6        3.94        2.16      3.30 o 
 -10  10   6       11.62       37.80      3.63 o 
  -8  10   6       35.25       78.25      5.72 o 
  -6  10   6      280.56      323.76      8.41 o 
  -4  10   6     1916.57     1790.39     53.57 o 
  -2  10   6      500.59      505.64     13.31 o 
   0  10   6      128.73      149.32     10.85 o 
  -7  11   6      149.48      144.25      8.54 o 
  -5  11   6       12.51       16.00      3.18 o 
  -3  11   6       58.87       68.03     10.11 o 
 -15   1   7      398.87      483.02     25.11 o 
 -13   1   7      312.78      368.34     16.08 o 
 -11   1   7      580.08      574.27      9.33 o 
  -9   1   7     1050.68     1007.32     11.34 o 
  -7   1   7      600.30      672.93     14.10 o 
  -5   1   7     2510.84     2504.20     34.94 o 
  -3   1   7     2544.30     2347.13     56.39 o 
  -1   1   7      710.74      631.47     27.34 o 
   1   1   7      885.16      828.17     17.14 o 
   3   1   7      639.36      721.10     12.87 o 
 -16   2   7       24.55       25.88      5.65 o 
 -14   2   7        0.04        2.08      2.65 o 
 -12   2   7       52.82       48.98      3.33 o 
 -10   2   7       11.90       22.79      2.23 o 
  -8   2   7        0.21        2.62      2.61 o 
  -6   2   7      138.32      144.75      6.59 o 
  -4   2   7       77.84       59.34      4.76 o 
  -2   2   7       41.23       55.88      4.88 o 
   0   2   7       60.17       63.94      5.05 o 
   2   2   7        3.43       10.95      3.62 o 
   4   2   7      128.97      121.21      4.95 o 
 -15   3   7      180.04      225.48      7.64 o 
 -13   3   7      290.39      326.48     11.96 o 
 -11   3   7     1989.11     1867.75     20.50 o 
  -9   3   7     1201.84     1201.19     15.46 o 
  -7   3   7     1280.09     1283.15     21.47 o 
  -5   3   7      299.21      282.39      9.00 o 
  -3   3   7      156.44      175.48      7.25 o 
  -1   3   7      639.35      664.48     21.10 o 
   1   3   7     1801.36     1717.46     53.43 o 
   3   3   7     1779.11     1631.75     27.20 o 
 -14   4   7        0.76       -0.72      2.68 o 
 -12   4   7       34.42       46.90      3.66 o 
 -10   4   7       77.11       71.49      3.89 o 
  -8   4   7       68.63       72.20      5.14 o 
  -6   4   7       25.77       27.51      3.77 o 
  -4   4   7       80.02       73.94      5.05 o 
  -2   4   7       69.53       64.67      5.13 o 
   0   4   7      109.69      112.68      6.55 o 
   2   4   7        0.07       -0.34      6.03 o 
 -13   5   7      452.58      482.06      9.23 o 
 -11   5   7      782.29      764.73     11.61 o 
  -9   5   7     2791.43     2739.49     28.62 o 
  -7   5   7     1375.40     1407.89     36.27 o 
  -5   5   7      279.94      273.00     13.98 o 
  -3   5   7      433.15      422.68     11.61 o 
  -1   5   7     1556.28     1538.77     25.67 o 
   1   5   7     1403.43     1506.64     29.82 o 
   3   5   7      782.73      812.18     17.90 o 
 -14   6   7        1.26        1.45      2.83 o 
 -12   6   7       16.86        9.68      2.52 o 
 -10   6   7       61.15       64.38      3.95 o 
  -8   6   7       84.49       64.75      4.08 o 
  -6   6   7        3.33        7.14      3.06 o 
  -4   6   7        1.31        1.71      2.81 o 
  -2   6   7       98.13       96.82      6.30 o 
   0   6   7       12.68       16.29      7.01 o 
   2   6   7      195.06      200.72      8.95 o 
 -11   7   7      448.28      476.10      9.60 o 
  -9   7   7      365.07      366.18      8.29 o 
  -7   7   7      683.32      635.38     14.41 o 
  -5   7   7      594.91      607.22     14.29 o 
  -3   7   7      194.58      234.18      8.92 o 
  -1   7   7      299.16      363.62     11.42 o 
 -10   8   7      213.05      187.99      6.42 o 
  -8   8   7       98.62       91.99      8.40 o 
  -6   8   7        9.57        7.26      4.92 o 
  -4   8   7       30.73       37.25      4.54 o 
  -2   8   7       57.28       69.68      5.90 o 
  -7   9   7      442.97      466.84     13.14 o 
  -5   9   7      478.46      491.16     17.61 o 
 -10   0   8      155.77      180.64     10.88 o 
  -8   0   8      186.39      207.08     11.37 o 
  -6   0   8     2525.16     2446.56     50.57 o 
  -4   0   8     2043.97     1938.67     43.17 o 
  -2   0   8      588.92      555.32     19.95 o 
 -13   1   8      195.63      144.34      8.58 o 
 -11   1   8        1.34       -1.95      4.18 o 
  -9   1   8       14.11       10.84      3.48 o 
  -7   1   8       43.87       34.67      4.67 o 
  -5   1   8      305.66      233.76      9.27 o 
  -3   1   8       68.47       52.85      5.49 o 
  -1   1   8        2.25        5.45      3.49 o 
 -10   2   8      263.98      317.39     10.07 o 
  -8   2   8      251.83      284.14      9.76 o 
  -6   2   8       30.01       42.70      4.75 o 
  -4   2   8      486.19      483.15     12.97 o 
  -2   2   8      741.47      722.79     16.52 o 
 -11   3   8       17.45       16.81      5.79 o 
  -9   3   8        0.39        0.73      4.78 o 
  -7   3   8      182.67      153.10      7.42 o 
  -5   3   8       58.74       39.90      4.91 o 
  -3   3   8        1.26       -5.91      3.94 o 
 -10   4   8      656.34      665.31     21.90 o 
  -8   4   8      774.03      770.18     16.65 o 
  -6   4   8      491.28      494.57     13.13 o 
  -4   4   8       53.52       88.15      6.25 o 
  -9   5   8        0.44        4.67      5.09 o 
  -7   5   8       11.11        3.77      3.32 o 
  -5   5   8        1.82        1.28      4.32 o 
                                                 
